# Supplementary material for: Metabolic engineering strategies for optimizing acetate reduction, ethanol yield and osmotolerance in Saccharomyces cerevisiae
Source: Biotechnol Biofuels. 2017 Apr 26;10:107. doi: 10.1186/s13068-017-0791-3 (PMC5406903; doi:10.1186/s13068-017-0791-3)
Supplement: Supplementary file 1 — Additional file 1. Primers used in this study. [file 13068_2017_791_MOESM1_ESM.xlsx]

## Sheet: Sheet1
	Additional File S1.
	Primer code	Sequence 5'-3'	Purpose
	2015	CCAAATGCGACATGAGTCAC	Confirmation of GPD2 deletion
	2112	ACGGACCTATTGCCATTG	Confirmation of GPD2 deletion
	7298	TTGTTCAATGGATGCGGTTC	Confirmation of SGA1 deletion
	4229	TGGTCGACAGATACAATCCTGG	Confirmation of SGA1 deletion
	2164	ATCCCGGGTGGAAACTAAAC	Confirmation of ALD6 deletion
	2171	AGGCACAAGCCTGTTCTC	Confirmation of ALD6 deletion
	4397	TCCTCGGTAGATCAGGTCAG	Confirmation of GPD1 deletion
	4401	ACGGTGAGCTCCGTATTATC	Confirmation of GPD1 deletion
	5792	GTTTTAGAGCTAGAAATAGCAAGTTAAAATAAG	Amplification of pMEL10 / pMEL11 backbone
	5793	GATCATTTATCTTTCACTGCGGAG	Amplification of pROS10 backbone
	5979	TATTGACGCCGGGCAAGAGC	Amplification of pMEL10 / pMEL11 insert sequences
	5980	CGACCGAGTTGCTCTTG	Amplification of pMEL10 / pMEL11 backbone
	6965	GTGCGCATGTTTCGGCGTTCGAAACTTCTCCGCAGTGAAAGATAAATGATCGGGCAAGGACGTCGACCATAGTTTTAGAGCTAGAAATAGCAAGTTAAAATAAG	Amplification of pROS10 insert sequence (GPD1 targeting)
	6966	GTGCGCATGTTTCGGCGTTCGAAACTTCTCCGCAGTGAAAGATAAATGATCCCAAGAATTCCCATTATTCGGTTTTAGAGCTAGAAATAGCAAGTTAAAATAAG	Amplification of pROS10 insert sequence (GPD2 targeting)
	7023	GTTGATAACGGACTAGCCTTATTTTAACTTGCTATTTCTAGCTCTAAAACGAAGAATTCCAGTGGTCAATGATCATTTATCTTTCACTGCGGAGAAGTTTCGAACGCCGAAACATGCGCA	Amplification of pMEL10 sequence (SGA1 targeting)
	7610	GTTGATAACGGACTAGCCTTATTTTAACTTGCTATTTCTAGCTCTAAAACAATTCAGAGCTGTTAGCCATGATCATTTATCTTTCACTGCGGAGAAGTTTCGAACGCCGAAACATGCGCA	Amplification of pMEL11 insert (ALD6 targeting)
	7608	TAGAAGAAAAAACATCAAGAAACATCTTTAACATACACAAACACATACTATCAGAATACATGTACCAACCTGCATTTCTTTCCGTCATATACACAAAATACTTTCATATAAACTTACTTG	Repair oligonucleotide (ALD6 knockout)
	7609	CAAGTAAGTTTATATGAAAGTATTTTGTGTATATGACGGAAAGAAATGCAGGTTGGTACATGTATTCTGATAGTATGTGTTTGTGTATGTTAAAGATGTTTCTTGATGTTTTTTCTTCTA	Repair oligonucleotide (ALD6 knockout)
	7025	TATATTTGATGTAAATATCTAGGAAATACACTTGTGTATACTTCTCGCTTTTCTTTTATTGCAAATTAAAGCCTTCGAGC	Amplification of eutE for integration at SGA1 locus
	7211	GCATAGAACATTATCCGCGGAAACGGGTATTAGGGGTGAGGGTGAATAAGGAAAGTCAGGGAAATCGGGCAAGCTGGAGCTCAGTTTATCA	Amplification of eutE for integration at SGA1 locus
	7862	TGGTATTGGCAGTTTCGTAG	Amplification of gpsA for integration at GPD1 locus
	7863	GTTATGAGAAATGACATAATGC	Amplification of gpsA for integration at GPD1 locus
	7991	GTATTTTGGTAGATTCAATTCTCTTTCCCTTTCCTTTTCCTTCGCTCCCCTTCCTTATCACACAGGAAACAGCTATGACC	Amplification of eutE for integration at GPD2 locus
	7992	ATAACTGTAGTAATGTTACTAGTAGTAGTTGTAGAACTTGTGTATAATGATAAATTGGTTGCCGCAAATTAAAGCCTTCG	Amplification of eutE for integration at GPD2 locus
	8337	CGAACAAGTTGTCAAGGCTG	Confirmation of eutE integration
	8338	GCATCGACCAAAACACAACG	Confirmation of eutE integration
	9809	GCATAGAACATTATCCGCGGAAACGGGTATTAGGGGTGAGGGTGAATAAGGAAAGTCAGGGAAATCGGGCGTACAATGCCTGGCATGTTC	Amplification of ALD6 for integration at SGA1 locus
	9810	TATATTTGATGTAAATATCTAGGAAATACACTTGTGTATACTTCTCGCTTTTCTTTTATTCTCGTCCAGTTGAGTCTAGC	Amplification of ALD6 for integration at SGA1 locus
	7678	ACAATTCAGAGCTGTTAGCC	Confirmation of pUDR264
	7611	ACACTGCTGAACCAGTCAAG	Confirmation of ALD6 integration
	7612	CACCACCGAATGGAACTCTG	Confirmation of ALD6 integration
	8034	GGTGCTGGTGCTATGGGTTC	Confirmation of gpsA integration
	8035	GGTTTCGGTGACTTGATTGC	Confirmation of gpsA integration
	8036	GAGTCCAACAACTTGGTGTC	Confirmation of gpsA integration
	8037	ACCGGTAATAGCAACGGTTC	Confirmation of gpsA integration
